# Supplementary material for: Regional Disparities and Associated Factors Underlying CDC Health Professional Distribution in China
Source: Healthcare (Basel). 2026 Apr 17;14(8):1079. doi: 10.3390/healthcare14081079 (PMC13115888; doi:10.3390/healthcare14081079)
Supplement: Supplementary file 1 [file healthcare-14-01079-s001.zip]

Archive with 1 entries (1 files):
- healthcare-4174819-supplementary.pdf
